# Supplementary material for: Isolation and Characterization of Novel Bacteriophages to Target Carbapenem-Resistant Acinetobacter baumannii
Source: Antibiotics (Basel). 2024 Jun 29;13(7):610. doi: 10.3390/antibiotics13070610 (PMC11273472; doi:10.3390/antibiotics13070610)
Supplement: Supplementary file 1 [file antibiotics-13-00610-s001.zip]

Archive with 1 entries (1 files):
- antibiotics-3053644-supplementary.pdf
